# Supplementary material for: Surveillance of Antifungal Resistance in Candidemia Fails to Inform Antifungal Stewardship in European Countries
Source: J Fungi (Basel). 2022 Feb 28;8(3):249. doi: 10.3390/jof8030249 (PMC8950249; doi:10.3390/jof8030249)
Supplement: Supplementary file 1 [file jof-08-00249-s001.zip]

Archive with 3 entries (3 files):
- Supplementary material file S.3 .pdf
- Supplementary material file S.4_28022022.pdf
- Supplementary material S.1 S.2_24022022_V2.pdf
